# Supplementary material for: Effects of Cisplatin on the Radiation Response and DNA Damage Markers in Peripheral Blood Lymphocytes Ex Vivo
Source: Cells. 2025 May 8;14(10):682. doi: 10.3390/cells14100682 (PMC12109825; doi:10.3390/cells14100682)
Supplement: Supplementary file 1 [file cells-14-00682-s001.zip]

Archive with 5 entries (4 files):
- Supplements/
- Supplements/Suppl.Fig.3.pdf
- Supplements/Suppl._Fig.1.pdf
- Supplements/Suppl._Fig.2.pdf
- Supplements/Suppl._Fig.4.pdf
